# Supplementary material for: Systematic Identification of Molecular Signatures Dictating Therapeutic Effects of Clinically First‐Line Chemotherapy Regimens for Human Gastric Cancer Patients Based on Organoid Model
Source: MedComm (2020). 2026 Mar 2;7(3):e70656. doi: 10.1002/mco2.70656 (PMC12954136; doi:10.1002/mco2.70656)
Supplement: Supplementary file 2 — Supporting File 2: mco270656‐sup‐0002‐TableS1.xlsx [file MCO2-7-e70656-s005.xlsx]

## Sheet: ClinicalInfo
SupplementaryTable1_ClinicalInfo: Clinical information of patients of GC in this study
Patient	diff_type	diff_type2	lauren	gender	location	ARCG	Ident_ResponseGroups	P53	EBV	HER2
P16	Poorly-differentiated	poorly-cohesive	Diffuse	female	antrum	NA	Double.sensitive	NA	NA	NA
P19	Poorly-differentiated	undifferentiated	Diffuse	female	antrum	MSS	Single.sensitive	NA	NA	Negetive
P20	Moderately differentiated	differentiated	Intestinal	male	corpus	MSS	Single.sensitive	NA	Negetive	Negetive
P24	Moderately differentiated	differentiated	Intestinal	male	antrum	MSI	Single.sensitive	Wildtype	Negetive	Negetive
P26	Poorly-differentiated	poorly-cohesive	Diffuse	female	antrum	NA	Double.sensitive	NA	NA	Negetive
P27	Poorly-differentiated	poorly-cohesive	Diffuse	male	corpus	MSS	Single.sensitive	Mutant	Negetive	Positive
P31	Moderately differentiated	differentiated	Intestinal	female	antrum	MSI	Double.sensitive	Wildtype	NA	NA
P32	Poorly-differentiated	poorly-cohesive	Diffuse	female	antrum	MSI	Single.sensitive	NA	NA	Negetive
P33	Moderately differentiated	differentiated	Intestinal	male	corpus	NA	None.sensitive	NA	NA	Negetive
P36	Poorly-differentiated	poorly-cohesive	Diffuse	male	corpus	NA	Single.sensitive	NA	NA	NA
P39	well-differentiated	differentiated	Intestinal	male	antrum	MSS	Double.sensitive/Single.sensitive	NA	NA	NA
P44	Moderately differentiated	poorly-cohesive	Intestinal	male	corpus	MSS	Double.sensitive	NA	NA	NA
P45	Moderately differentiated	poorly-cohesive	Intestinal	male	corpus	MSS	Double.sensitive	NA	NA	NA
P50	Moderately differentiated	differentiated	Intestinal	male	corpus	MSS	None.sensitive	NA	NA	Negetive
