# Supplementary material for: Systematic Identification of Molecular Signatures Dictating Therapeutic Effects of Clinically First‐Line Chemotherapy Regimens for Human Gastric Cancer Patients Based on Organoid Model
Source: MedComm (2020). 2026 Mar 2;7(3):e70656. doi: 10.1002/mco2.70656 (PMC12954136; doi:10.1002/mco2.70656)
Supplement: Supplementary file 3 — Supporting File 3: mco270656‐sup‐0003‐TableS2.xlsx [file MCO2-7-e70656-s001.xlsx]

## Sheet: Sheet1
SupplementaryTable2_CellViability: Cell viability of chemotherapy combinations for tumor tissues of patients
	comb1	comb2	comb3	comb4	comb5	ctrl
P16_T1	0.4811	0.0703	0.12905	0.5105	0.5346	0.99685
P19_T1	0.67795	0.1674	0.12665	0.45935	0.7661	0.9851
P20_T1	0.75255	0.12455	0.1323	0.6933	0.724	0.99445
P24_T1	0.7754	0.0819	0.0797	0.49325	0.90665	1.0185
P26_T1	0.42935	0.23535	0.2594	0.29805	0.40795	1.00185
P27_T1	0.8936	0.2044	0.15835	0.76085	0.79	0.96145
P31_T1	0.49905	0.3428	0.1529	0.5609	0.54015	1.00725
P31_T2	0.4652	0.3078	0.19335	0.5214	0.5258	0.9834
P32_T1	0.9122	0.2607	0.1953	0.9829	0.8576	1.0299
P32_T2	0.78815	0.1261	0.0771	0.9447	0.8906	0.92805
P32_T3	1.0434	0.35535	0.19445	0.9258	1.0962	0.9932
P33_T1	0.49015	0.283	0.35465	0.6065	0.6245	1.00365
P33_T2	0.6531	0.44755	0.4608	0.79995	0.85655	1.0056
P36_T1	0.66185	0.2877	0.20685	0.7327	0.7252	0.98985
P39_T1	0.22455	0.02465	0.01475	0.2345	0.272	1.00365
P39_T2	0.7603	0.25855	0.15875	0.62965	0.7721	0.9672
P44_T1	0.3052	0.1761	0.0653	0.3891	0.38385	0.9987
P45_T1	0.45085	0.2003	0.11675	0.42155	0.4388	0.97
P50_T1	0.64075	0.3448	0.3535	0.5471	0.606	1.001
