# Supplementary material for: Systematic Identification of Molecular Signatures Dictating Therapeutic Effects of Clinically First‐Line Chemotherapy Regimens for Human Gastric Cancer Patients Based on Organoid Model
Source: MedComm (2020). 2026 Mar 2;7(3):e70656. doi: 10.1002/mco2.70656 (PMC12954136; doi:10.1002/mco2.70656)
Supplement: Supplementary file 4 — Supporting File 4: mco270656‐sup‐0004‐TableS3.xlsx [file MCO2-7-e70656-s004.xlsx]

## Sheet: Genesets
SupplementaryTable3_UsedGenesets: Used genesets for scoring different signatures of cell from GC samples
Apoptosis	Pyroptosis	Ferroptosis	Tumor differentiation geneset, Zhang et al., 2020, Gut	Tumor differentiation geneset, Bian et al., 2023, National Science Review	Tumor differentiation geneset, Xin et al., 2023, CMLS
CASP3	DHX9	ACSL1	KRT20	CES2	MISP
CASP9	GSDME	ACSL3	PHGR1	C15orf48	MYH14
DFFA	NLRP1	ACSL4	MDK	SLPI	MTRNR2L12
CASP7	GSDMA	ACSL5	CHDR2	AGR2	AGR3
CFLAR	GZMA	ACSL6	RARRES3	AOC1	S100A14
BIRC3	GZMB	ALOX15	GPA33	LINC01133	DGAT1
PMAIP1	NLRP9	ATG5	SLC5A1	MUC17	LGALS4
CASP8	NAIP	ATG7	MUC13	LCN2	FABP1
JUN	APIP	CP		ASS1	PRAP1
BCL2L11	GSDMB	CYBB		PDZK1IP1	CLDN4
MCL1	GSDMC	FTH1		TSPAN1	PHGR1
IL1B	NLRC4	FTL		AGR3	CLDN3
SPTAN1	GSDMD	FTMT		CDHR5
DIABLO	ZBP1	GCLC		APOL1
BAX	CASP1	GCLM		CMBL
BIK	CASP4	GPX4		PLAC8
IL1A	CASP8	GSS		CLDN3
BID	AIM2	HMOX1		CRIP1
CDKN1A		LPCAT3		PLA2G10
GADD45A		MAP1LC3A		GCNT3
DDIT3		MAP1LC3B		HLA-DRB1
CDKN1B		MAP1LC3C		CTSA
TNF		NCOA4		VNN1
GSN		PCBP1		HSD17B2
TNFSF10		PCBP2		S100A6
CASP6		PRNP		C1orf116
SQSTM1		SAT1		CDH17
FASLG		SAT2		SMIM24
EGR3		SLC11A2		IFI27
CD44		SLC39A14		MUC3A
FAS		SLC39A8		TM4SF5
IL18		SLC3A2		CD68
IGFBP6		SLC40A1		AMN
PRF1		SLC7A11		SMIM31
DAP		STEAP3		BST2
CCND1		TF		CFB
BTG3		TFRC		IL1RN
F2R		TP53		CTSE
SATB1		VDAC2		CPS1
BNIP3L		VDAC3		LOC389602
CASP4				PPP1R1B
TNFRSF12A				RHOD
CREBBP				PFKFB2
RHOB				CDHR2
GPX3				HSD17B11
PDGFRB				PRSS1
TSPO				MUC5B
CCND2				HIST1H2BK
XIAP				AKR1B10
TIMP1				GDA
CTNNB1				TRIM31
IRF1				SRD5A3
HSPB1				C6orf222
ADD1				GDPD2
TIMP2				BTNL8
BTG2				OLFM4
TIMP3				WFDC21P
LEF1				SLC6A19
CASP1				HLA-DRA
GPX1				DEGS2
BCL10				PI3
IGF2R				MSLN
CDC25B				LAMC2
AIFM3				TM4SF20
CD38				KRT7
PPP3R1				TNFAIP2
HGF				PSCA
CLU				PGAP3
ATF3				C1QTNF12
LGALS3				MOB3B
LUM				LACTB2
LMNA				LINC01559
GADD45B				GPD1
CDK2				ANKRD40CL
IFNB1				SFTA2
RETSAT				IFI27L2
SMAD7				SI
SOD1				HK2
PTK2				FUT3
ENO2				GPA33
HMOX1				SLC6A8
IER3				C11orf86
BCL2L10				PIGR
CD2				CLDN18
GCH1				CYP2W1
MMP2				CD55
VDAC2				COL17A1
TAP1				TMPRSS3
PLAT				ABHD11-AS1
IFNGR1				SAMD9
APP				C6orf132
BRCA1				TNNC1
ROCK1				CCL28
PSEN1				IL2RG
DCN				PLLP
PSEN2				MYEOV
SOD2				C4BPB
BMF				CAPS
EREG				MUC20
KRT18				TFF1
TGFB2
RELA
WEE1
RARA
CD14
CD69
PEA15
DNAJC3
CASP2
CTH
PLCB2
BMP2
HMGB2
PLPPR4
H1-0
TGFBR3
EBP
TXNIP
ANKH
RHOT2
CYLD
GSTM1
GSR
BGN
BCL2L1
GNA15
MGMT
PPT1
F2
IL6
SC5D
IFITM3
RNASEL
EMP1
CAV1
DNM1L
ANXA1
TOP2A
ISG20
SLC20A1
MADD
PPP2R5B
BCAP31
ERBB3
NEDD9
SAT1
PDCD4
BCL2L2
FEZ1
ERBB2
DNAJA1
DAP3
DPYD
NEFH
PAK1
FDXR
GPX4
ETF1
CCNA1
GUCY2D
AVPR1A
