# Supplementary material for: Systematic Identification of Molecular Signatures Dictating Therapeutic Effects of Clinically First‐Line Chemotherapy Regimens for Human Gastric Cancer Patients Based on Organoid Model
Source: MedComm (2020). 2026 Mar 2;7(3):e70656. doi: 10.1002/mco2.70656 (PMC12954136; doi:10.1002/mco2.70656)
Supplement: Supplementary file 5 — Supporting File 5: mco270656‐sup‐0005‐TableS4.xlsx [file MCO2-7-e70656-s002.xlsx]

## Sheet: DownRegulated
SupplementaryTable4_EnrichedSignatures: Down regulated terms of tumor sites in GO enrichment analysis
EnrichedSignatures	P16_T1_comb1	P16_T1_comb2	P16_T1_comb3	P16_T1_comb4	P16_T1_comb5	P19_T1_comb1	P19_T1_comb2	P19_T1_comb3	P19_T1_comb4	P19_T1_comb5	P20_T1_comb2	P20_T1_comb3	P20_T1_comb4	P24_T1_comb1	P24_T1_comb2	P24_T1_comb3	P24_T1_comb4	P24_T1_comb5	P26_T1_comb1	P26_T1_comb2	P26_T1_comb3	P26_T1_comb4	P26_T1_comb5	P27_T1_comb1	P27_T1_comb2	P27_T1_comb3	P27_T1_comb4	P27_T1_comb5	P31_T1_comb1	P31_T1_comb3	P31_T1_comb4	P31_T2_comb1	P31_T2_comb3	P31_T2_comb5	P32_T1_comb1	P32_T1_comb2	P32_T1_comb3	P32_T1_comb5	P32_T2_comb1	P32_T2_comb2	P32_T2_comb3	P32_T2_comb4	P32_T2_comb5	P32_T3_comb1	P32_T3_comb2	P32_T3_comb3	P32_T3_comb4	P32_T3_comb5	P33_T2_comb1
Nervous system development	6.24234	3.47738	23.3086	2.752	2.94608	0	4.55313	10.0975	4.72146	0	0	0	0	0	0	0	0	0	0	7.66988	11.9234	3.09941	2.87881	0	0	0	0	5.65326	0	0	0	0	0	0	0	0	0	0	0	0	0	0	0	0	0	0	0	0	0
regulation of cellular response to stress	6.06055	0	0	0	0	0	0	0	0	0	0	6.30023	0	0	0	4.61514	0	0	0	10.0014	0	0	0	0	0	0	0	0	0	0	0	0	0	0	0	0	0	0	4.20842	0	0	4.99384	5.18207	0	0	10.7332	3.88988	0	0
regulation of DNA metabolic process	2.05848	0	0	0	0	0	0	0	0	0	4.62063	10.0075	0	0	21.2679	19.0522	0	0	29.7166	30	30	30	30	0	13.2509	0	0	0	17.0451	19.671	10.4739	28.3983	30	30	0	27.7443	30	3.25885	0	0	9.17802	0	0	0	0	17.9341	0	0	0
Cholesterol biosynthesis pathway	5.37037	15.6929	12.716	8.19277	5.23461	7.33649	0	5.81196	2.89704	3.94992	0	7.48961	0	3.78867	14.0439	12.5436	5.38532	8.48709	12.8645	0	0	13.0229	12.8948	0	5.30555	4.90694	0	4.47615	13.8956	14.1469	15.4308	0	0	0	0	0	0	0	0	0	0	0	0	0	0	0	0	0	8.19712
Cholesterol synthesis disorders	5.02762	16.5986	13.6113	9.74542	6.53291	6.78364	9.55976	9.54628	2.6576	4.92408	0	11.4777	0	3.542	16.3799	13.1392	6.72176	9.72254	14.9855	0	0	14.8235	14.6742	2.59816	9.38622	8.73945	0	4.13888	16.5888	14.6057	16.3103	0	0	0	0	0	0	0	0	0	0	0	0	0	0	0	0	0	7.84798
Cholesterol metabolism with Bloch and Kandutsch-Russell pathways	4.4835	15.3193	12.61	8.54018	9.69855	7.49102	11.9496	13.161	2.2654	6.84966	0	11.1306	0	4.58474	14.2304	12.2776	7.12862	12.1077	12.4844	0	0	13.4174	13.2158	4.02788	10.3703	8.25874	0	5.5767	15.6612	14.384	16.4975	0	0	0	0	0	0	0	0	0	0	0	0	0	0	0	0	0	14.2601
Cholesterol biosynthesis	4.29255	17.6789	14.707	10.4228	8.72368	6.98417	10.8649	8.9664	2.14571	4.00691	0	10.6906	0	5.85725	17.9528	15.2059	8.9885	15.2698	16.2502	0	0	16.9613	16.7712	2.08836	9.1615	7.10978	0	3.42021	17.0871	14.7917	17.3391	0	0	0	0	0	0	0	0	0	0	0	0	0	0	0	0	0	9.28739
cholesterol biosynthetic process	3.74302	15.4776	12.7393	7.67983	7.69009	5.97556	9.31617	11.1436	3.69728	5.47649	0	10.2364	0	6.57052	15.0713	14.232	9.50991	13.4896	16.144	0	0	16.2094	16.0018	3.60048	7.80755	7.10452	0	3.96402	11.7296	12.418	11.9778	0	0	0	0	0	0	0	0	0	0	0	0	0	0	0	2.37828	0	8.55996
secondary alcohol metabolic process	3.32933	12.3691	10.8895	5.5685	6.91419	8.11693	11.0578	9.58753	5.48624	7.1775	0	8.45093	0	3.44151	12.8723	10.0388	8.37763	8.41511	10.6022	0	0	10.4865	8.81756	3.75427	7.90721	6.05206	0	3.57214	10.5047	10.3681	11.9517	0	0	0	0	0	0	0	0	0	0	0	0	0	0	0	2.66096	2.47128	9.01248
small molecule biosynthetic process	3.28686	13.5918	11.1963	9.59464	12.611	13.7723	16.4677	22.5307	12.324	12.3793	12.2469	14.4762	5.63117	2.8855	18.9145	14.2333	7.42203	7.42088	24.3807	27.4989	25.3247	26.5131	24.4451	13.2621	26.694	21.2215	8.35023	13.8573	18.4527	28.7464	14.5213	0	0	0	0	0	10.5136	9.42053	7.08202	18.0869	11.7786	5.00725	6.41646	2.0298	15.2194	13.9523	8.26282	5.52195	6.58942
lipid biosynthetic process	2.32795	5.53858	7.68441	3.39495	5.19998	8.54978	10.5496	12.4609	0	5.37421	3.79013	5.46126	2.59879	2.02848	12.5111	4.5196	5.07766	8.12898	7.78004	10.977	12.1953	11.7702	9.57299	8.13538	10.537	8.79275	0	4.69958	11.4163	15.2338	9.19477	0	0	0	0	0	0	0	0	0	0	0	0	0	0	0	2.44853	4.63803	6.7722
Amino acid metabolism in triple-negative breast cancer cells	4.82051	4.20369	3.92741	5.44503	9.1112	0	0	0	3.97283	0	0	0	0	0	0	0	0	0	0	0	0	0	0	7.75142	7.40864	5.12176	8.08222	6.03159	0	0	0	0	0	0	0	0	3.54137	0	8.48631	0	7.35777	8.42827	8.48631	0	5.05052	0	3.72435	5.76132	0
Clear cell renal cell carcinoma pathways	3.2544	3.13516	2.66088	4.22159	3.09983	13.9377	14.0701	16.1151	13.9853	12.7155	13.1647	12.3725	7.23591	0	10.5695	10.2114	2.35789	0	0	0	0	5.89564	5.74903	9.05194	10.3125	13.4049	7.64961	6.72072	6.18231	7.01845	0	0	0	0	0	0	0	0	6.28247	10.9255	7.13208	6.18609	6.28247	0	4.52998	8.92266	5.44516	6.10115	0
Signaling by Rho GTPases	3.91587	2.14358	0	0	0	0	11.3652	0	0	0	18.1475	25.4237	0	0	12.0293	15.3765	0	0	22.0155	25.7258	26.8224	25.152	24.8331	0	6.04693	0	0	3.81565	19.1021	18.0652	16.1623	28.7766	25.0496	20.7065	0	25.5989	30	0	0	10.5701	15.1455	0	0	0	9.58666	16.6466	0	4.47676	2.36624
Response of EIF2AK1 (HRI) to heme deficiency	3.72624	0	0	6.19934	3.62529	0	0	0	0	0	0	0	0	0	0	0	0	0	0	0	0	0	0	0	0	0	0	0	0	0	0	0	0	0	0	0	0	0	9.95442	11.1408	10.117	11.8245	11.9173	4.16619	7.76603	0	8.49524	7.29101	0
regulation of cell cycle process	2.77727	3.05851	0	0	0	0	0	0	0	0	28.775	30	0	0	28.2616	30	0	0	30	30	30	30	30	0	10.1541	0	0	2.45537	30	30	30	30	30	30	0	30	30	4.04568	0	23.3043	21.9442	0	0	0	13.2679	30	0	0	0
PID AURORA B PATHWAY	2.48205	2.87748	0	0	0	0	6.54984	0	0	0	16.061	15.3476	4.05046	0	0	11.1286	0	0	0	0	0	0	0	0	0	0	0	0	18.9749	14.7732	18.0894	21.4061	19.7591	0	0	14.8447	19.8242	0	0	0	10.0717	0	0	0	11.7186	14.3591	0	0	0
Cellular responses to stimuli	3.33168	5.10238	22.9818	3.94406	5.44269	0	6.72154	10.9523	0	0	0	0	0	0	0	0	0	0	0	30	30	23.9709	20.5396	0	0	0	0	13.1473	0	0	0	13.2875	0	15.6175	3.28107	0	0	11.2876	10.6563	14.5019	17.4295	12.3019	11.3094	3.35726	7.06417	0	8.70839	4.41666	3.7185
Cellular responses to stress	2.95225	5.23744	22.6019	4.0203	5.01077	0	5.55567	11.2606	0	0	0	0	0	0	0	0	0	0	0	30	30	21.476	18.2095	0	0	0	0	13.4004	0	0	0	10.3752	0	12.8912	3.31009	0	0	10.7103	8.36548	14.2732	15.8441	10.5448	8.96714	3.42966	6.85328	0	8.93134	4.55138	3.76559
Eukaryotic Translation Elongation	2.24213	4.69593	30	4.08331	4.89723	0	6.2169	30	0	0	0	0	0	0	0	0	0	0	0	16.0328	27.3498	0	0	0	0	0	0	14.4139	0	0	0	0	0	0	0	0	0	0	0	0	0	0	0	0	0	0	0	0	0
Mevalonate arm of cholesterol biosynthesis pathway	0	8.27121	7.71661	6.47696	3.82161	6.0862	0	0	0	2.86312	0	6.44799	0	5.73015	0	6.40787	5.66097	8.94503	8.54966	0	0	8.93642	8.84127	0	0	0	0	4.74808	8.93539	7.79065	10.0015	0	0	0	0	0	0	0	0	0	0	0	0	0	0	0	0	0	6.02874
Mevalonate pathway	0	6.11337	5.74249	7.77759	4.71792	5.79189	0	0	0	3.74108	0	4.89132	0	7.02545	0	4.86433	4.8318	4.53902	7.85832	0	0	6.97882	6.91457	0	0	0	0	0	7.35005	6.52564	10.4764	0	0	0	0	0	0	0	0	0	0	0	0	0	0	0	0	0	0
cellular amide metabolic process	0	12.5989	30	20.1419	20.2321	0	9.28686	30	0	7.47546	0	0	0	0	0	0	0	0	25.1226	30	30	30	30	12.501	14.8383	16.7163	14.8595	18.1961	0	0	0	0	0	0	0	0	0	5.29004	0	22.0689	18.2383	5.82349	0	2.38372	0	10.3465	3.25592	2.31054	0
Translation	0	10.7828	30	9.89469	10.3038	0	6.70517	29.6094	0	0	0	0	0	0	0	0	0	0	18.128	30	30	30	30	3.17734	4.03051	6.84928	5.02472	11.2256	0	0	0	0	0	0	0	0	0	6.66521	0	16.4868	15.0755	2.20471	0	0	0	5.26883	0	0	0
Metabolism of amino acids and derivatives	0	10.2188	30	7.53114	11.139	0	6.15147	26.4854	0	0	0	0	0	0	0	2.79663	0	0	0	30	30	19.1147	0	11.8289	11.5774	11.4824	12.6684	19.1642	0	9.5401	0	0	0	0	0	0	6.48484	8.66493	4.09565	7.85876	9.26063	5.17004	4.69111	5.16205	7.88627	11.4901	4.28377	3.19827	0
amide biosynthetic process	0	10.2185	30	12.3105	13.5673	0	8.74031	30	0	3.46475	0	0	0	0	0	0	0	0	21.3763	30	30	30	30	7.41315	9.39964	10.7255	8.16418	12.6067	0	0	0	0	0	0	0	0	0	5.30329	0	21.5369	16.4612	2.64552	0	0	0	9.03562	0	0	0
translation	0	8.81635	30	11.6269	12.1646	0	5.67208	27.6627	0	0	0	0	0	0	0	0	0	0	17.2101	30	30	30	30	3.63332	4.28751	6.66918	3.84839	9.16799	0	0	0	0	0	0	0	0	0	4.78332	0	19.2117	16.0276	2.45963	0	0	0	5.49279	0	0	0
cellular macromolecule biosynthetic process	0	5.59167	30	6.97529	7.07966	0	5.53811	21.2373	0	2.10704	0	0	0	0	0	0	0	0	14.0002	30	30	26.3723	29.4276	4.71838	5.08665	9.86108	5.47796	7.80065	0	0	0	0	0	0	0	0	0	8.93477	0	12.3153	9.57016	2.25475	0	0	0	6.1722	0	2.27402	0
SRP-dependent cotranslational protein targeting to membrane	0	3.31246	30	3.7027	3.45734	0	4.60591	22.1577	0	0	0	0	0	0	0	0	0	0	0	14.2544	24.4849	0	0	0	0	0	0	10.7479	0	0	0	0	0	0	0	0	0	0	0	0	0	0	0	0	0	0	0	0	0
Metabolism of RNA	0	10.6517	26.7652	4.03527	4.27723	0	2.45953	10.8131	0	0	0	0	0	0	0	0	0	0	30	30	30	30	30	0	0	0	0	0	0	0	0	0	25.9373	15.4111	0	15.4759	20.0401	5.06578	0	12.4053	9.8591	0	0	0	0	9.74849	0	0	0
cellular amino acid metabolic process	0	7.86813	5.80562	8.0212	10.6308	0	5.11168	14.1015	4.72886	0	0	0	0	0	0	4.47155	0	0	0	0	0	0	0	16.9859	19.5788	20.4358	14.0572	10.7729	0	13.9732	0	0	0	0	0	0	17.7436	10.6489	9.45743	20.635	19.2443	12.8172	8.61651	6.40792	17.1921	23.2214	9.56921	8.7075	0
Biosynthesis of amino acids	0	4.40519	3.82439	7.15573	10.5108	10.1082	15.2911	18.9494	15.1371	12.6332	9.28639	11.4177	4.03471	0	10.6914	10.2555	0	0	0	0	0	19.1825	19.9956	13.5124	20.1797	22.4134	11.944	8.47022	0	11.8938	0	0	0	0	0	0	0	14.0909	9.1873	23.3068	10.0166	10.2954	9.1873	3.122	9.88396	17.4453	6.04563	8.87096	0
nucleobase-containing small molecule metabolic process	0	7.15389	3.59604	4.28227	3.77165	7.35891	19.1743	19.92	7.41868	8.57266	5.13849	6.50315	0	0	18.5823	12.6564	0	0	17.7077	30	30	30	28.9378	8.74862	11.9541	15.0667	7.13913	6.19523	15.6372	20.3997	0	0	0	0	0	0	0	0	0	15.6479	0	0	0	0	0	13.3524	0	0	0
sulfur compound metabolic process	0	4.67288	4.71858	6.19175	8.43125	0	5.72613	16.5369	0	7.39078	0	0	0	0	0	0	0	0	0	0	0	0	0	8.45351	11.2982	12.8053	8.22945	9.19312	8.24883	0	0	0	0	0	0	0	0	0	0	0	0	0	0	0	0	4.99931	0	0	0
negative regulation of mitotic nuclear division	0	6.35089	0	0	0	0	0	0	0	0	16.061	18.3314	0	0	8.2202	15.2409	0	0	19.9475	15.5067	18.6954	16.9432	15.408	0	6.38361	0	0	2.80228	18.9749	16.2043	14.7933	19.6516	22.8408	19.0403	0	24.8484	21.4706	0	0	15.9582	14.3211	0	0	0	4.59444	11.7757	0	0	0
Cell Cycle Checkpoints	0	5.37872	0	0	0	0	2.73173	0	0	0	23.7182	30	0	0	28.7647	30	0	0	30	30	30	30	30	0	16.1383	11.5005	0	6.4884	30	30	30	30	30	30	0	30	30	5.00454	0	25.2119	30	0	0	0	14.8185	24.5644	0	0	0
mitotic cell cycle	0	4.62294	0	0	0	0	4.65151	0	0	0	30	30	0	0	30	30	0	0	30	30	30	30	30	0	16.203	13.7114	0	4.32482	30	30	30	30	30	30	0	30	30	7.74042	0	26.7747	30	0	0	0	29.21	30	0	0	0
Cell Cycle	0	3.79963	0	0	0	0	5.80266	0	0	0	30	30	0	0	30	30	0	0	30	30	30	30	30	0	26.1453	19.5709	0	4.85616	30	30	30	30	30	30	2.35283	30	30	8.88021	0	30	30	0	0	0	23.448	30	0	0	0
Cell Cycle, Mitotic	0	3.62347	0	0	0	0	6.19993	0	0	0	30	30	0	0	30	30	0	0	30	30	30	30	30	0	26.1666	19.7804	0	5.85808	30	30	30	30	30	30	2.60968	30	30	9.05511	0	30	30	0	0	0	23.3276	30	0	0	0
Mitotic Prometaphase	0	2.99056	0	0	0	0	4.23109	0	0	0	24.7003	30	0	0	13.7876	24.2317	0	0	30	30	30	30	30	0	7.39491	0	0	2.28143	30	28.1538	29.209	30	30	30	0	30	30	3.14541	0	14.3326	22.8519	0	0	0	15.2494	18.1256	0	0	0
Cytosolic tRNA aminoacylation	0	5.01413	4.56645	7.0568	4.36883	0	0	0	0	0	0	0	0	0	0	0	0	0	0	0	0	0	0	5.85149	8.2023	10.4546	6.23607	0	0	0	0	0	0	0	0	0	0	4.60875	0	13.404	16.2569	9.80509	0	5.08693	0	0	4.23971	7.32424	0
Synthesis of DNA	0	3.11203	0	0	0	0	0	0	0	0	2.15817	7.19875	0	0	21.7665	17.394	0	0	28.3223	30	30	30	30	0	11.1187	13.6572	0	0	22.0741	16.6428	13.4958	23.2785	30	29.9267	4.55965	30	29.6118	6.61316	0	10.3812	7.22488	0	0	0	6.93	13.9018	0	0	0
Carbon metabolism	0	5.77239	7.60904	5.88024	8.47496	11.8563	17.4591	25.2987	11.9028	11.6918	6.20117	10.1167	3.16986	0	10.2152	8.25299	0	3.92474	0	0	0	18.7087	21.2567	9.49064	16.9775	20.8355	7.33726	3.89252	14.4794	13.185	0	0	0	0	0	0	0	11.6137	6.20598	16.9339	7.50845	5.16949	5.26263	0	4.17436	14.4879	0	4.99391	3.13979
pyruvate metabolic process	0	3.06281	0	2.53449	0	14.0705	17.2021	21.6377	14.1131	12.9745	10.4761	9.69535	5.77309	0	9.09572	9.60632	2.94833	0	0	0	0	5.9313	7.42095	6.46298	8.0186	10.4597	4.83682	0	11.3948	10.293	0	0	0	0	0	0	0	3.03479	0	6.98723	0	0	0	0	0	0	0	0	0
generation of precursor metabolites and energy	0	2.87731	0	2.55277	3.91517	8.15354	10.8446	16.0815	8.20996	7.94783	4.36906	3.75651	3.16595	0	0	0	0	0	0	25.7558	21.4952	0	0	4.303	6.53343	8.96466	2.59235	0	6.89475	0	0	0	0	0	0	0	0	9.18019	0	12.9753	0	0	0	0	0	0	4.98205	4.9756	0
Glycolysis / Gluconeogenesis	0	2.84569	0	2.39885	0	10.7596	14.917	18.9771	12.049	11.0003	8.68588	7.02469	4.26998	0	7.45567	8.92633	2.76985	0	0	0	0	6.063	8.3243	8.19755	12.0496	16.9727	7.71499	0	10.6952	9.557	0	0	0	0	0	0	0	6.26619	0	7.44862	0	0	0	0	0	0	0	0	0
Activation of the mRNA upon binding of the cap-binding complex and eIFs, and subsequent binding to 43S	0	4.0594	14.0081	2.55527	0	0	0	16.4596	0	0	0	0	0	0	0	0	0	0	0	12.0563	16.855	0	0	0	0	0	0	7.18841	0	0	0	0	0	0	0	0	0	0	0	0	0	0	0	0	0	0	0	0	0
ribosome biogenesis	0	2.4271	8.19182	0	3.73231	0	0	0	0	0	0	0	0	0	0	0	0	0	25.0618	30	30	30	30	0	0	0	0	0	0	0	0	0	17.5721	0	0	0	0	0	0	11.7032	7.40474	0	0	0	0	8.83308	0	0	0
Retinoblastoma gene in cancer	0	4.87263	0	0	0	0	0	0	0	0	14.3255	20.292	0	0	30	30	0	0	30	30	30	30	30	0	12.4487	15.5886	0	0	30	29.6567	29.0289	30	30	30	0	30	30	5.45827	0	17.5543	12.2854	0	0	0	14.0954	21.1286	0	0	0
PID FOXM1 PATHWAY	0	3.89456	0	0	0	0	0	0	0	0	9.85706	8.57066	0	0	8.09157	10.9681	0	0	0	0	0	10.5342	0	0	0	0	0	0	17.1564	15.9751	14.6277	16.0993	19.4508	18.8073	0	14.6643	0	5.00836	0	12.8963	8.64137	0	0	0	8.99101	12.8375	0	0	0
monocarboxylic acid metabolic process	0	0	4.56855	6.16678	5.39469	20.8167	18.2961	25.5713	12.2166	14.8828	8.74972	8.42571	8.05173	0	0	0	4.5743	4.07623	0	11.9659	11.2981	0	0	14.5358	13.7974	13.1192	15.8479	9.4299	0	15.4236	0	0	0	0	0	0	0	2.50502	0	0	0	0	0	0	0	0	6.47941	0	5.04469
fatty acid metabolic process	0	0	4.33401	4.58232	5.4384	9.82012	7.85419	12.0254	4.51672	5.78453	0	3.21441	2.43271	0	0	0	3.68967	3.51231	0	8.33527	7.73043	0	0	7.33979	8.10536	5.45664	10.0142	5.86509	0	6.99724	0	0	0	0	0	0	0	0	0	0	0	0	0	0	0	0	4.57403	0	3.87402
small molecule catabolic process	0	0	0	2.16988	4.37931	0	9.19368	12.3092	5.23199	0	0	0	0	4.22015	0	0	4.75305	8.0236	0	0	0	0	0	13.2859	11.5283	16.7112	15.0409	4.7896	0	0	0	0	0	0	0	0	0	5.73651	2.7047	0	0	0	2.21924	0	7.8745	12.4005	6.3202	0	0
L-alpha-amino acid transmembrane transport	0	0	0	5.08034	3.92194	0	0	0	0	0	0	0	0	0	0	0	0	0	0	0	0	0	0	0	0	0	0	0	0	0	0	0	0	0	0	0	0	0	4.36717	0	4.01616	4.30292	4.36717	2.40908	0	0	5.06164	0	0
Photodynamic therapy-induced unfolded protein response	0	0	0	3.45951	0	0	0	0	0	0	0	0	0	0	0	0	0	0	0	0	0	0	0	0	0	0	0	0	0	0	0	0	0	0	0	0	0	0	14.1423	10.7034	0	14.0152	12.4129	3.28568	4.37784	0	6.2048	5.39158	0
Biological oxidations	0	0	0	4.0237	2.58341	0	0	5.53852	0	0	0	0	0	0	0	0	0	0	0	0	0	0	0	7.10355	9.86167	13.0036	12.4906	9.09092	0	0	0	0	0	0	0	0	0	0	0	0	0	0	0	0	0	0	0	0	0
Chemical carcinogenesis - reactive oxygen species	0	0	0	2.36885	2.57257	0	0	0	0	0	0	0	0	0	0	0	0	0	0	8.98692	8.04358	0	0	0	0	0	0	0	0	0	0	0	0	0	0	0	0	0	0	5.36021	0	0	0	0	0	0	0	0	0
hexose metabolic process	0	0	0	2.33636	0	10.4007	13.3026	18.9338	12.484	12.0923	11.8873	11.0967	5.62213	2.41963	11.0497	11.848	6.8725	6.93425	0	0	0	6.25133	8.53684	8.2427	10.9213	14.1675	7.2512	0	0	0	0	0	0	0	0	0	0	0	0	6.79051	0	0	0	0	0	0	0	0	0
monosaccharide metabolic process	0	0	0	2.13501	0	9.48289	13.1137	19.1106	11.4353	11.0021	10.8968	10.7592	5.19455	2.91911	12.2992	13.2011	7.33657	7.29184	0	0	0	6.31772	7.85803	7.45792	9.90069	12.8446	6.57445	0	0	0	0	0	0	0	0	0	0	0	0	7.45853	0	0	0	0	0	0	0	0	0
carbohydrate metabolic process	0	0	0	0	0	13.8649	12.0147	19.8856	10.2894	13.1142	8.17273	9.95026	3.3374	2.71227	9.19072	12.1315	5.63821	7.7612	0	0	0	10.1649	13.1096	11.1667	10.087	17.9005	8.55614	0	0	0	0	0	0	0	0	0	0	0	0	7.6163	0	0	0	0	0	0	4.55278	2.38378	0
Glycolysis and gluconeogenesis	0	0	0	0	0	9.02801	12.3511	16.3811	11.7755	9.55919	8.00136	9.12508	3.80466	0	7.50418	9.04777	2.31604	0	0	0	0	6.71391	9.46761	5.25779	8.19873	11.0437	4.55644	0	9.31692	8.70937	0	0	0	0	0	0	0	3.51323	0	7.2431	0	0	0	0	0	0	0	0	0
PID HIF1 TFPATHWAY	0	0	0	0	0	13.4029	13.7347	14.1764	14.7828	13.5695	12.4983	0	9.62547	5.05493	0	0	2.79402	4.40466	0	0	0	0	0	0	0	15.8251	0	5.66706	2.84507	2.6777	0	0	0	0	0	0	0	0	0	0	0	0	0	0	0	0	0	0	0
triglyceride metabolic process	0	0	0	0	0	4.1734	5.60463	0	4.19166	5.51737	0	0	0	2.80964	0	0	6.06499	6.5648	0	0	0	0	0	11.6732	0	0	0	0	0	0	0	0	0	0	0	0	0	0	0	0	0	0	0	0	0	0	0	0	0
response to hypoxia	0	0	0	0	0	7.38526	12.3057	9.22989	10.5076	8.97482	9.3943	8.65564	9.79395	6.84229	0	0	5.01313	7.10315	0	0	0	0	0	6.4144	6.7003	0	5.95813	3.54497	0	0	0	0	0	0	0	0	0	0	0	0	0	0	0	0	0	0	2.35021	0	0
regulation of small molecule metabolic process	0	0	0	0	0	6.54985	7.37521	0	10.8512	7.18156	0	0	0	2.98882	0	0	2.29802	3.29476	0	0	0	0	0	8.93434	0	0	7.32415	0	0	0	0	0	0	0	0	0	0	0	0	0	0	3.20263	0	0	0	0	3.73793	0	4.86754
carbohydrate derivative biosynthetic process	0	0	0	0	0	0	5.84402	6.1415	0	2.06735	0	0	0	0	8.48007	5.90113	0	0	13.5846	24.5963	19.8035	20.7517	17.3677	0	5.89632	7.96968	0	0	6.63207	11.8806	0	0	0	0	0	0	0	0	0	6.99117	0	0	0	0	0	6.76805	0	0	0
Photodynamic therapy-induced HIF-1 survival signaling	0	0	0	0	0	0	0	7.45671	0	2.39837	0	0	2.84195	0	0	0	0	2.28412	0	0	0	0	0	0	0	0	0	0	0	0	0	0	0	0	0	0	0	0	0	0	0	0	2.10651	0	0	0	0	0	0
PID PLK1 PATHWAY	0	0	0	0	0	0	0	0	0	0	16.436	16.7474	5.07349	0	13.2865	13.8931	0	0	20.813	0	0	18.8454	0	0	0	0	0	0	20.5894	18.9308	13.7312	21.5876	0	16.064	0	21.3367	27.9294	0	0	10.6688	5.7287	0	0	0	7.15732	15.4414	0	0	0
positive regulation of mitotic cell cycle	0	0	0	0	0	0	0	0	0	0	5.70367	7.5862	0	0	4.1755	5.96952	0	0	7.47296	10.1456	0	8.2806	0	0	0	0	0	0	13.4394	10.302	0	17.4777	11.1502	13.5148	0	12.109	12.5752	0	0	8.15697	0	0	0	0	0	9.05098	0	0	0
DNA metabolic process	0	0	0	0	0	0	0	0	0	0	15.4311	24.0363	0	0	30	30	0	0	30	30	30	30	30	0	16.1433	16.2554	0	0	30	30	25.0018	30	30	30	0	30	30	0	0	21.6604	23.2443	0	0	0	17.8548	30	0	0	0
DNA replication	0	0	0	0	0	0	0	0	0	0	8.49839	19.0012	0	0	30	30	0	0	30	30	30	30	30	0	14.3869	22.9144	0	0	30	30	23.484	30	30	30	0	30	30	0	0	12.8849	16.0412	0	0	0	12.9147	22.9887	0	0	0
Neutrophil degranulation	0	0	0	0	0	0	0	0	0	0	0	0	2.03902	5.53651	0	0	3.46576	7.3338	0	0	0	0	0	0	0	7.99266	0	0	0	0	0	0	0	0	0	0	0	4.28973	0	0	0	0	0	0	0	0	0	0	2.21033
Amyotrophic lateral sclerosis	0	0	0	0	0	0	0	0	0	0	0	0	0	0	0	0	0	0	0	20.932	20.4498	18.4865	17.3221	0	0	0	0	0	0	0	0	0	0	0	0	4.22266	0	6.34604	3.64432	5.88271	0	0	0	0	0	0	0	0	0
Estrogen-dependent gene expression	0	0	0	0	0	0	0	0	0	0	0	0	0	0	0	0	0	0	0	0	0	0	0	0	0	0	0	3.81605	0	0	0	0	0	0	0	0	0	0	0	0	3.29071	0	0	0	0	0	0	0	0
B-WICH complex positively regulates rRNA expression	0	0	0	0	0	0	0	0	0	0	0	0	0	0	0	0	0	0	0	0	0	0	0	0	0	0	0	3.74195	0	0	0	0	0	0	0	0	0	0	0	0	3.53232	0	0	0	0	0	0	0	0
ERCC6 (CSB) and EHMT2 (G9a) positively regulate rRNA expression	0	0	0	0	0	0	0	0	0	0	0	0	0	0	0	0	0	0	0	0	0	0	0	0	0	0	0	3.34114	0	0	0	0	0	0	0	0	0	0	0	0	3.27896	0	0	0	0	0	0	0	0
Positive epigenetic regulation of rRNA expression	0	0	0	0	0	0	0	0	0	0	0	0	0	0	0	0	0	0	0	0	0	0	0	0	0	0	0	3.33486	0	0	0	0	0	0	0	0	0	0	0	0	3.08704	0	0	0	0	0	0	0	0
Pre-NOTCH Expression and Processing	0	0	0	0	0	0	0	0	0	0	0	0	0	0	0	0	0	0	0	0	0	0	0	0	0	0	0	2.52846	0	0	0	0	0	0	0	0	0	0	0	0	2.37079	0	0	0	0	0	0	0	0
response to endoplasmic reticulum stress	0	0	0	0	0	0	0	0	0	0	0	0	0	0	0	0	0	0	0	0	0	0	0	0	0	0	0	0	0	0	0	0	0	0	0	0	0	2.28522	12.225	4.87419	0	15.0518	10.2943	7.45218	9.57405	0	9.27891	7.33815	0
[truncated: 38 more columns]

## Sheet: UpRegulated
SupplementaryTable4_EnrichedSignatures: Up regulated terms of tumor sites in GO enrichment analysis
EnrichedSignatures	P16_T1_comb1	P16_T1_comb2	P16_T1_comb3	P16_T1_comb4	P16_T1_comb5	P19_T1_comb1	P19_T1_comb2	P19_T1_comb3	P19_T1_comb4	P19_T1_comb5	P20_T1_comb2	P20_T1_comb3	P20_T1_comb4	P24_T1_comb1	P24_T1_comb2	P24_T1_comb3	P24_T1_comb4	P24_T1_comb5	P26_T1_comb1	P26_T1_comb2	P26_T1_comb3	P26_T1_comb4	P26_T1_comb5	P27_T1_comb1	P27_T1_comb2	P27_T1_comb3	P27_T1_comb4	P27_T1_comb5	P31_T1_comb1	P31_T1_comb3	P31_T1_comb4	P31_T2_comb1	P31_T2_comb3	P31_T2_comb5	P32_T1_comb1	P32_T1_comb2	P32_T1_comb3	P32_T1_comb5	P32_T2_comb1	P32_T2_comb2	P32_T2_comb3	P32_T2_comb4	P32_T2_comb5	P32_T3_comb1	P32_T3_comb2	P32_T3_comb3	P32_T3_comb4	P32_T3_comb5	P33_T2_comb1
PID P53 DOWNSTREAM PATHWAY	16.1326	13.9182	13.2399	15.7289	12.1145	0	0	0	2.36787	2.22015	0	12.9121	16.8798	0	11.3094	7.3521	3.50408	0	11.4838	0	0	0	0	0	0	0	0	0	9.43578	12.1674	11.3921	12.4994	11.3678	13.4291	0	0	7.44778	0	0	10.0751	23.4069	0	0	5.44895	5.1488	5.22991	9.35988	6.75079	0
p53 transcriptional gene network	15.1396	15.5736	11.6413	15.4258	14.9213	0	0	0	0	0	12.293	10.0302	10.8356	0	8.55039	7.73263	2.43608	0	8.89689	0	0	0	0	0	0	0	0	0	14.975	9.7444	15.9624	8.42434	9.20334	8.26821	0	4.38386	7.46938	0	0	0	16.4645	0	0	0	2.73713	0	0	0	0
p53 signaling pathway	9.38911	9.20949	8.18935	10.728	7.95436	0	0	0	2.88456	3.82445	10.8853	8.90036	10.7799	2.62562	8.468	7.65718	3.56008	0	7.88482	0	0	0	0	0	0	0	0	0	7.42873	5.65628	6.8702	7.29939	0	0	0	5.32376	3.82091	0	7.1989	0	10.4416	0	8.24643	2.86351	2.71058	0	3.26174	2.54013	0
Transcriptional Regulation by TP53	6.49457	5.15938	4.47426	7.40796	6.29486	0	0	0	0	0	4.5376	6.86649	10.6591	2.68882	6.20462	3.592	2.32642	2.63702	4.50566	0	0	0	0	0	0	0	0	0	7.12559	5.74702	6.72341	3.66469	5.82472	0	0	2.53764	0	0	14.8691	9.04503	7.01149	9.10248	11.8328	3.11882	3.81427	3.20267	13.3231	8.97365	0
cellular response to DNA damage stimulus	5.07288	4.16158	0	6.44684	6.58522	0	0	0	0	4.02183	4.58109	0	9.08006	4.19085	0	0	2.39568	4.20045	0	0	0	0	0	0	0	0	0	0	0	0	3.19554	0	0	0	0	0	0	0	30	0	0	26.9333	30	2.22357	0	0	6.58293	4.57159	0
Pathways in cancer	3.35831	0	4.4254	2.87629	6.15928	0	0	0	0	0	0	0	3.50019	0	0	0	2.10005	0	10.9411	10.7825	10.0368	11.5396	10.5575	2.53544	0	0	3.07149	3.28614	3.6225	6.71191	2.95135	7.73707	0	9.04448	0	0	4.12962	0	2.0219	0	0	0	0	2.974	5.58581	5.57137	2.8958	0	0
Small cell lung cancer	2.16972	2.64862	5.22394	4.72946	5.94472	0	0	0	0	0	2.56357	0	2.20618	0	0	0	0	0	8.10844	0	7.62774	8.59935	9.80259	0	0	0	0	0	3.69208	6.43132	3.21	4.50385	0	6.07343	0	0	6.26264	0	0	0	0	0	0	2.57603	3.88142	2.5157	2.80742	0	0
PID TAP63 PATHWAY	10.745	8.29784	6.342	8.96903	7.7769	0	0	0	0	0	0	7.41113	8.65103	0	7.06895	6.19362	2.79287	0	0	0	0	0	0	0	0	0	0	0	7.50865	5.88003	9.35403	9.95308	0	8.76752	0	0	5.7489	0	0	0	15.1106	0	0	0	3.30594	3.06556	5.01473	0	0
cellular response to external stimulus	5.03659	4.885	0	3.27613	0	5.25928	0	0	0	0	5.32303	6.51768	2.79271	0	4.87776	6.15254	0	0	0	0	0	0	0	0	2.60214	0	0	0	6.13994	6.36731	8.56556	5.67278	0	0	0	6.17047	9.24485	0	0	0	0	0	0	0	0	0	0	0	0
response to extracellular stimulus	3.22785	5.07147	0	2.09564	0	5.19442	0	0	0	0	4.9016	5.93209	3.12367	0	5.25722	7.9642	0	0	0	0	0	0	0	2.9045	3.82713	0	0	0	4.17654	5.15847	6.19424	2.72143	0	0	0	4.20476	5.34224	0	0	0	0	0	0	0	0	0	0	0	0
antigen processing and presentation of peptide antigen	6.24509	0	0	0	0	5.12428	11.6331	9.04547	5.35244	3.45072	0	0	0	0	0	0	0	0	0	0	0	0	0	0	0	0	0	0	0	0	0	0	0	0	0	7.11332	8.40987	0	0	9.56178	11.7668	0	0	0	4.0568	8.49434	0	0	0
antigen processing and presentation of exogenous antigen	5.66149	0	0	0	0	5.85451	11.7017	9.28448	6.08722	4.04478	0	0	0	0	0	0	0	0	0	0	0	0	0	0	0	0	0	0	0	0	0	0	0	0	0	4.5073	7.37996	0	0	8.56519	10.8918	0	0	0	4.66796	9.81556	0	0	0
antigen processing and presentation	4.95401	0	0	0	0	6.74228	12.5187	9.39727	6.02378	4.79405	0	0	0	0	0	0	0	0	0	0	0	0	0	0	0	0	0	0	0	0	0	0	0	0	0	5.4631	8.01747	0	0	7.13496	15.2472	0	0	0	3.85192	6.29059	0	0	0
antigen processing and presentation of exogenous peptide antigen	4.8661	0	0	0	0	6.51181	12.937	10.4875	6.7477	4.5829	0	0	0	0	0	0	0	0	0	0	0	0	0	0	0	0	0	0	0	0	0	0	0	0	0	5.05456	7.13193	0	0	9.65162	12.2296	0	0	0	5.21798	9.69539	0	0	0
antigen processing and presentation of exogenous peptide antigen via MHC class II	4.00813	0	0	0	0	7.26834	12.735	9.09853	7.50706	5.20416	0	0	0	0	0	0	0	0	0	0	0	0	0	0	0	0	0	0	0	0	0	0	0	0	0	5.68399	6.83631	0	0	10.9286	12.2887	0	0	0	5.84987	9.54943	0	0	0
antigen processing and presentation of peptide antigen via MHC class II	3.89567	0	0	0	0	7.05894	12.3729	8.78476	7.29694	5.0321	0	0	0	0	0	0	0	0	0	0	0	0	0	0	0	0	0	0	0	0	0	0	0	0	0	6.83196	6.59789	0	0	12.0082	11.889	0	0	0	5.67516	9.23378	0	0	0
Herpes simplex virus 1 infection	3.10376	0	0	0	0	0	5.50738	6.67209	3.33831	4.35573	0	0	0	0	0	0	0	0	0	0	0	0	0	0	0	0	0	0	0	0	7.88419	0	0	0	0	4.02464	8.0999	0	0	5.61155	6.38004	0	0	0	6.67049	4.76443	0	0	2.74894
Interferon Signaling	2.90188	0	0	0	0	5.24594	11.9034	6.01425	6.41551	0	0	0	0	0	0	0	0	0	0	0	0	0	0	0	0	0	0	0	0	0	0	0	0	0	0	6.42967	9.53575	0	0	2.48041	5.16494	0	0	0	3.76809	4.11486	0	0	4.24459
Cytokine Signaling in Immune system	2.64525	0	0	0	0	4.21257	12.6363	8.30347	6.29867	0	0	0	0	0	0	0	0	0	0	0	0	0	0	0	0	0	0	3.84233	0	7.49658	0	9.45395	12.1813	0	0	6.58345	10.5506	0	0	5.42483	8.30075	0	0	0	8.92524	5.10839	0	0	3.06065
positive regulation of cell death	2.84164	8.18341	8.81635	7.61329	5.97586	0	0	0	0	0	5.77147	6.01306	2.48891	3.45164	0	0	4.93274	0	0	0	0	0	0	4.49953	0	6.86804	0	6.50652	9.92501	11.2122	12.257	9.78454	0	0	0	4.30887	8.52225	2.04641	0	6.15298	8.33851	0	0	0	0	0	0	0	0
positive regulation of programmed cell death	2.76335	6.86972	7.74125	6.76279	5.38511	0	0	0	0	0	5.91287	6.17144	2.17754	3.09364	0	0	4.64547	0	0	0	0	0	0	3.42331	0	6.13069	0	5.11483	10.4102	10.296	10.5214	9.84941	0	0	0	4.48581	9.27115	0	0	6.23268	9.08581	0	0	0	0	0	0	0	0
signal transduction by p53 class mediator	5.14595	7.26019	0	7.29178	6.13122	0	2.08941	0	0	0	3.52997	0	7.18036	4.78754	3.46293	0	2.20646	0	0	0	0	0	0	0	0	0	0	0	3.01192	3.39974	6.20726	0	0	0	0	3.02332	0	0	0	0	7.37073	2.37924	0	0	0	0	3.83241	0	0
DNA damage response, signal transduction by p53 class mediator resulting in cell cycle arrest	4.92701	5.33719	0	5.46557	6.49879	0	5.37615	0	3.01445	3.81244	3.09592	0	4.29914	0	4.18699	0	0	0	0	0	0	0	0	0	0	0	0	0	2.81148	2.26473	0	0	0	0	0	0	0	0	0	0	2.20176	0	0	0	0	0	0	0	0
DNA damage response, signal transduction by p53 class mediator	4.64847	6.85128	0	5.30739	5.86691	0	3.50128	0	2.92771	3.30829	3.03191	0	7.74744	3.32424	3.21917	0	0	0	0	0	0	0	0	0	0	0	0	0	2.6696	2.80625	0	0	0	0	0	0	0	0	0	0	4.54956	2.78201	0	0	0	0	3.24137	0	0
mitotic DNA damage checkpoint signaling	3.33111	4.71006	0	5.11098	8.8909	0	2.26422	0	0	2.81469	2.85514	0	6.07615	2.52811	2.42472	0	3.42864	0	0	0	0	0	0	0	0	0	0	0	0	0	0	0	0	0	0	0	0	0	5.79578	0	0	7.38192	9.09139	0	0	0	4.06536	0	0
apoptotic signaling pathway	2.76594	3.75128	0	7.07344	4.69715	0	0	0	0	2.41617	5.98977	6.96198	3.92805	4.23713	0	0	2.95925	0	0	0	0	0	0	0	0	0	0	0	2.52034	0	3.57158	0	0	0	0	4.87922	0	0	0	0	0	0	0	4.77535	3.30247	0	0	0	0
positive regulation of cell motility	5.17854	6.80756	6.5184	0	4.97259	0	0	5.56505	0	0	3.83844	0	0	0	0	0	0	0	7.6505	12.4336	0	0	9.29177	7.15921	0	5.0294	7.27125	8.60013	4.49714	7.78412	0	8.45578	11.2258	0	0	0	0	0	0	3.90927	0	0	0	3.44371	6.03315	5.21471	0	0	0
positive regulation of cell migration	4.80624	6.06826	5.41121	0	4.61387	0	0	5.9584	0	0	3.55516	0	0	0	0	0	0	0	6.90638	11.9658	0	0	8.76593	7.46684	0	5.40058	7.5802	9.00248	3.79728	7.20095	0	8.90815	10.9762	0	0	0	0	0	0	3.81522	0	0	0	2.84154	5.7777	4.69541	0	0	0
regulation of I-kappaB kinase/NF-kappaB signaling	5.0747	0	0	3.06832	0	0	0	0	0	0	0	0	0	0	0	0	0	0	0	0	0	0	0	2.10501	0	0	0	0	4.47308	5.85586	0	0	0	0	0	6.58161	7.52574	2.30049	0	0	0	0	0	0	4.13478	4.56712	0	0	2.60855
positive regulation of leukocyte activation	3.54711	4.5413	0	2.30358	2.3563	2.13017	5.1887	5.76349	3.34978	2.34572	0	0	0	0	0	0	0	0	0	0	0	0	0	0	0	0	0	0	0	3.49998	0	2.71532	0	0	0	3.14937	2.54121	0	0	5.57782	0	0	0	0	2.51358	2.99626	0	0	0
regulation of cell-cell adhesion	2.23064	4.5819	0	0	0	0	4.69544	5.57367	2.5624	2.04558	0	0	0	0	0	0	0	0	0	6.00161	6.09213	5.84476	4.88683	0	0	0	0	3.82242	0	5.67089	2.94569	7.60976	6.81844	5.98908	0	7.69576	6.86571	0	0	5.43841	0	0	0	0	3.09557	4.58892	0	0	0
Nuclear receptors meta-pathway	0	8.60363	8.97546	0	0	0	0	0	0	0	0	6.16876	0	0	6.10965	6.35289	0	3.61692	0	0	11.3694	0	0	2.08456	6.53097	7.87746	0	7.40284	0	0	0	0	0	0	0	0	0	0	0	0	6.81565	0	0	0	0	0	0	2.89606	0
regulation of cell adhesion	0	7.72012	5.60604	0	0	0	5.44215	6.68596	2.15363	0	3.20959	0	0	0	0	0	0	0	0	16.2882	15.5879	13.6871	13.6776	0	0	0	0	8.02886	0	8.24749	2.7884	13.9243	20.1349	11.1159	0	7.30187	6.88737	0	0	5.71225	0	0	0	3.24811	5.34443	8.47329	0	0	0
regulation of cell cycle process	0	2.92053	0	2.34305	2.82395	0	0	0	2.82166	7.09046	0	0	8.14473	0	0	0	0	2.69102	0	0	0	0	0	0	0	0	0	0	0	2.04542	0	0	0	0	0	0	0	0	19.5042	0	0	21.5408	23.1612	0	0	0	0	0	0
NABA MATRISOME ASSOCIATED	0	5.66951	8.95263	0	0	0	0	0	2.71359	0	0	0	0	0	4.02373	3.32303	0	0	0	0	0	0	0	5.40051	0	0	6.66097	0	0	0	0	0	0	0	0	0	0	0	0	2.306	7.69167	0	0	0	2.29635	0	0	0	0
epithelial cell differentiation	0	4.84214	0	0	0	0	0	0	0	0	3.90953	0	0	2.92971	0	0	0	0	0	0	0	0	0	2.69861	3.88217	6.01222	0	2.89992	0	0	5.53778	0	0	10.2433	0	3.23168	0	0	0	5.25086	7.87509	0	0	0	0	0	0	0	0
Neutrophil degranulation	0	4.51818	7.20576	0	0	5.15603	11.421	6.93201	5.66056	4.52249	2.31934	0	0	0	0	0	0	0	0	0	10.0103	0	0	0	0	0	0	0	0	7.11209	0	17.0088	11.4667	13.3555	0	0	0	0	0	0	14.412	0	0	0	0	0	0	0	0
Cellular responses to stress	0	0	3.67176	0	0	2.85896	6.41161	9.41188	0	0	4.09642	6.20646	0	0	3.35128	0	0	0	0	0	0	0	0	0	0	0	0	0	0	3.41941	0	0	0	0	0	0	0	0	3.25648	4.95173	5.49912	0	2.3179	0	0	0	3.46792	0	0
Cellular responses to stimuli	0	0	3.54526	0	0	3.14382	6.24793	10.6125	0	0	3.9895	6.00787	0	0	3.21188	0	0	0	0	0	0	0	0	0	0	0	0	0	0	3.29133	0	0	0	0	0	0	0	0	3.16474	4.78752	5.3218	0	2.24347	0	0	0	3.37725	0	2.8485
regulation of proteolysis	0	0	5.67651	4.3866	4.68832	0	4.96639	4.88552	4.00788	0	0	0	0	0	5.51951	6.24883	0	0	0	0	0	4.98323	0	4.39054	0	0	0	0	0	0	0	8.42288	19.9825	8.40066	0	2.7243	0	0	0	4.28369	10.2505	0	0	4.11867	6.80991	5.53024	5.25427	3.41345	3.93637
regulation of peptidase activity	0	0	5.51326	3.37933	5.06809	0	6.08897	5.02417	3.71398	0	0	0	0	0	3.96493	4.59842	0	0	0	0	0	0	0	4.20451	0	0	0	0	0	0	0	6.86159	0	9.11017	0	5.02221	0	0	0	5.31609	12.5358	0	0	4.17515	7.28629	4.45851	5.2837	4.0329	2.87941
negative regulation of catalytic activity	0	0	3.65344	2.57657	3.87766	0	5.44215	7.5407	0	0	0	0	0	0	3.9484	6.43524	0	0	0	0	0	0	0	4.08319	0	0	0	0	0	7.31861	0	4.27827	0	0	0	0	0	0	0	2.88671	5.08586	0	0	4.65284	0	0	0	3.16364	2.87759
FoxO signaling pathway	0	0	3.89099	2.10775	3.89896	0	0	0	0	0	0	0	0	0	0	0	2.61069	0	6.48711	0	0	0	0	0	0	0	0	0	6.8024	8.81639	4.73164	0	0	0	0	2.13579	0	0	0	0	0	0	0	2.14745	5.32231	0	0	0	0
regulation of autophagy	0	0	0	4.42479	0	0	4.47485	0	0	2.53067	3.61451	11.2555	0	0	7.90202	0	0	0	7.44481	12.042	12.1614	10.3706	10.6657	0	0	0	0	0	6.89536	0	0	10.2216	11.8993	0	0	0	0	0	0	0	0	0	0	0	0	0	0	0	0
positive regulation of catabolic process	0	0	0	3.57536	0	0	3.3251	0	0	4.12367	0	6.2296	0	0	4.66962	0	0	0	9.41528	13.3198	17.6566	14.7356	14.6411	0	0	0	0	0	6.45227	0	0	9.24055	15.832	0	0	0	0	0	0	0	0	0	0	0	0	0	0	0	0
PID A6B1 A6B4 INTEGRIN PATHWAY	0	0	0	2.58872	3.2187	0	0	0	0	0	0	0	0	0	0	0	0	0	7.66841	0	5.71426	6.32307	5.21513	0	0	0	0	0	3.49251	0	0	5.95581	0	6.2172	0	0	4.32683	0	0	0	0	0	0	10.0959	5.88836	3.44535	0	2.21794	0
Toxoplasmosis	0	0	0	2.34586	2.58257	3.38286	3.6836	4.23502	2.80454	2.70401	0	0	0	0	0	0	0	0	4.07452	0	3.3167	2.42172	4.22456	0	0	0	0	0	0	0	0	3.12664	0	2.47294	0	0	7.83216	0	0	5.37807	6.88518	0	0	2.33573	6.90083	5.4202	0	0	0
response to virus	0	0	0	2.24578	0	0	5.94392	0	0	0	0	0	0	0	0	0	0	0	0	0	0	0	0	0	0	0	0	0	0	0	0	0	0	0	0	5.91309	9.72497	0	0	0	0	0	0	0	4.43713	0	0	2.05596	3.26979
mitotic cell cycle	0	0	0	0	4.21512	0	0	0	0	4.42604	2.3387	0	5.95802	2.79521	0	0	2.92235	3.4948	0	0	0	0	0	0	0	0	0	0	0	0	0	0	0	0	0	0	0	0	30	0	0	30	30	0	0	0	4.88968	0	0
Metabolism of lipids	0	0	0	0	0	3.97206	0	0	0	0	0	0	0	2.25416	5.93426	7.11281	0	0	5.38821	0	10.6887	0	0	0	0	0	0	0	0	0	0	0	0	0	0	0	0	0	0	0	0	0	0	0	0	0	0	0	0
Systemic lupus erythematosus	0	0	0	0	0	0	15.2508	8.57084	0	0	0	0	0	0	2.62324	0	0	0	0	0	0	0	0	0	0	0	0	0	0	3.3164	0	2.58745	3.34323	0	0	7.56675	7.49327	0	0	10.1315	9.95954	0	0	0	4.35327	6.00986	0	0	0
Amyloid fiber formation	0	0	0	0	0	0	13.5406	8.2335	0	0	0	0	0	0	4.61982	6.25387	0	0	0	0	0	0	0	0	0	0	0	0	7.60663	10.9449	0	8.09022	6.97289	0	0	7.63096	7.88618	0	0	6.22082	6.93465	0	0	0	0	3.96803	0	0	0
Senescence-Associated Secretory Phenotype (SASP)	0	0	0	0	0	0	11.228	7.31905	0	0	0	0	0	0	3.90308	3.36998	0	0	0	0	0	0	0	0	0	0	0	0	2.45376	5.50592	0	3.12664	3.6537	0	0	5.6843	4.588	0	0	5.37807	3.1562	0	0	0	0	2.05178	0	0	0
Packaging Of Telomere Ends	0	0	0	0	0	0	11.133	9.8823	0	0	0	0	0	0	5.26782	4.452	0	0	0	0	0	0	0	0	0	0	0	0	2.33019	6.02434	0	3.57026	5.66424	0	0	7.67772	6.93609	0	0	3.99765	4.85573	0	0	0	2.43957	3.15374	0	0	0
SIRT1 negatively regulates rRNA expression	0	0	0	0	0	0	10.8946	7.33247	0	0	0	0	0	0	3.51885	2.8738	0	0	0	0	0	0	0	0	0	0	0	0	0	5.02279	0	2.94063	3.77657	0	0	6.63001	5.80329	0	0	4.92296	3.99389	0	0	0	2.02674	2.54412	0	0	0
Oxidative Stress Induced Senescence	0	0	0	0	0	0	10.485	10.0645	0	0	0	0	0	0	4.1085	2.99621	0	0	0	0	0	0	0	0	0	0	0	0	2.89137	7.3879	0	2.81757	3.72371	0	0	4.4194	3.48359	0	0	5.62925	4.78351	0	0	0	0	2.91618	0	0	0
Diseases of programmed cell death	0	0	0	0	0	0	9.60481	7.82072	0	0	0	0	0	0	2.92743	2.42346	0	0	0	0	0	0	0	0	0	0	0	0	0	4.31336	0	5.75317	6.01044	0	0	5.09589	6.56374	0	0	7.47738	4.87123	0	0	0	2.07242	2.85971	0	0	0
RUNX1 regulates genes involved in megakaryocyte differentiation and platelet function	0	0	0	0	0	0	8.88482	6.42993	0	0	0	0	0	0	4.47774	3.88156	0	0	0	0	0	0	0	0	0	0	0	0	2.0539	4.53934	0	3.54632	3.67716	0	0	5.31085	5.18671	0	0	4.43351	3.61832	0	0	0	2.92415	3.02912	0	0	0
Signaling by Rho GTPases, Miro GTPases and RHOBTB3	0	0	0	0	0	0	5.67057	5.17252	0	0	0	0	0	0	5.07836	3.00052	0	0	8.82124	21.881	17.5358	13.4444	16.8137	0	0	0	0	0	4.05563	7.84291	0	10.4277	20.8286	16.0004	0	0	0	0	9.24243	3.80789	2.67647	9.41956	10.8553	0	0	4.61822	0	0	0
Cell Cycle	0	0	0	0	0	0	4.17922	3.73698	0	2.47085	0	0	3.28712	0	0	0	2.00502	0	0	0	0	0	0	0	0	0	0	0	0	0	0	0	0	0	0	0	0	0	30	4.52529	2.35403	30	30	0	0	0	8.8741	7.27015	0
defense response to virus	0	0	0	0	0	0	5.45677	0	0	0	0	0	0	0	0	0	0	0	0	0	0	0	0	0	0	0	0	0	0	0	0	0	0	0	0	7.46161	7.68068	0	0	0	0	0	0	0	4.88536	0	0	0	2.6329
regulation of kinase activity	0	0	0	0	0	0	0	6.39119	0	0	0	0	2.35693	0	0	0	0	0	0	0	10.0695	0	0	3.66337	0	0	2.84875	2.59918	0	6.54734	0	0	12.29	0	0	0	0	0	0	0	0	0	0	3.2799	0	3.66327	0	0	0
protein localization to organelle	0	0	0	0	0	0	0	0	6.09469	7.28347	0	6.4725	2.17385	0	0	4.42357	0	0	8.83644	0	0	0	0	0	0	0	0	0	0	0	0	0	0	0	0	0	0	0	0	0	0	0	0	0	0	0	0	0	0
Retinoblastoma gene in cancer	0	0	0	0	0	0	0	0	4.25137	4.99024	0	0	5.79904	0	0	0	2.19274	0	0	0	0	0	0	0	0	0	0	0	0	0	0	0	0	0	0	0	0	0	30	0	0	25.2587	28.1939	0	0	0	2.8934	2.24981	0
cilium organization	0	0	0	0	0	0	0	0	2.78238	0	0	0	3.29815	0	0	0	0	0	6.32005	8.28509	0	10.7403	7.96222	0	0	0	0	0	0	0	0	0	0	0	0	0	0	0	0	0	0	0	0	0	0	0	0	0	0
DNA metabolic process	0	0	0	0	0	0	0	0	0	5.31343	0	0	5.57707	0	0	0	0	0	0	0	0	0	0	0	0	0	0	0	0	0	0	0	0	0	0	0	0	0	30	0	0	30	30	3.34063	0	0	9.29482	8.46126	0
DNA replication	0	0	0	0	0	0	0	0	0	2.89741	0	0	3.78831	0	0	0	0	2.99565	0	0	0	0	0	0	0	0	0	0	0	0	0	0	0	0	0	0	0	0	30	0	0	28.2202	30	2.52201	0	0	4.80378	5.27178	0
Signaling by Interleukins	0	0	0	0	0	0	0	0	0	0	0	0	0	0	0	0	0	0	0	0	0	0	0	0	0	0	0	2.58544	0	4.06039	0	3.73325	3.05161	0	0	0	4.25083	0	0	3.07767	2.95101	0	0	0	4.78328	2.40473	0	0	0
gland development	0	0	0	0	0	0	0	0	0	0	0	0	3.62595	0	0	0	0	5.40892	0	0	0	0	0	6.87532	4.46271	0	6.24157	11.5689	0	0	0	0	0	0	0	0	0	0	0	0	0	0	0	0	0	0	0	0	0
chordate embryonic development	0	0	0	0	0	0	0	0	0	0	0	0	0	2.67725	0	0	2.79223	6.17644	6.63041	11.601	0	8.84797	0	0	0	0	2.41209	0	0	0	4.92437	0	0	0	0	0	0	0	0	7.11774	0	5.99232	0	0	0	2.15048	0	0	0
embryo development ending in birth or egg hatching	0	0	0	0	0	0	0	0	0	0	0	0	0	2.58995	0	0	3.29053	6.60228	6.60987	10.9027	0	8.29523	0	0	0	0	2.72091	0	0	0	4.71415	0	0	0	0	0	0	0	0	7.24115	0	5.74564	0	0	0	2.27172	0	0	0
Membrane Trafficking	0	0	0	0	0	0	0	0	0	0	0	0	0	0	0	2.98723	0	0	9.12559	10.6902	0	9.6113	10.7119	0	0	0	0	0	0	0	0	0	0	0	2.87288	0	0	0	0	5.27948	0	0	0	0	5.43607	3.7703	0	0	0
protein phosphorylation	0	0	0	0	0	0	0	0	0	0	0	0	0	0	0	0	0	4.35709	10.137	14.7842	17.3398	13.61	14.6428	0	0	0	0	0	5.64249	8.1623	5.2213	0	13.9576	0	0	0	0	0	0	0	0	2.22865	2.04002	0	0	3.38449	0	0	0
regulation of GTPase activity	0	0	0	0	0	0	0	0	0	0	0	0	0	0	0	0	0	0	11.6485	15.8433	17.8276	16.1666	16.9745	0	0	0	0	0	0	0	0	0	10.8631	9.12498	0	0	0	0	0	6.03441	0	0	0	0	0	5.56673	0	0	0
positive regulation of hydrolase activity	0	0	0	0	0	0	0	0	0	0	0	0	0	0	0	0	0	0	9.19475	12.7364	13.3612	10.0492	11.7414	0	0	0	0	0	0	0	0	0	13.5165	11.9786	0	5.12166	0	0	0	5.25086	7.37036	0	0	0	5.04473	7.21757	2.58737	0	0
regulation of small GTPase mediated signal transduction	0	0	0	0	0	0	0	0	0	0	0	0	0	0	0	0	0	0	9.98843	14.8966	13.7895	15.437	12.0557	0	0	0	0	0	4.36668	0	0	0	14.4824	0	0	0	0	0	0	0	0	0	0	0	0	4.21749	0	0	0
vasculature development	0	0	0	0	0	0	0	0	0	0	0	0	0	0	0	0	0	0	8.60976	7.61953	10.2106	6.90413	0	5.90495	0	0	7.3415	9.61326	0	6.30194	3.45684	7.27033	9.57327	7.04503	0	3.24413	0	0	0	3.84639	0	0	0	0	3.57072	5.19175	0	0	0
blood vessel development	0	0	0	0	0	0	0	0	0	0	0	0	0	0	0	0	0	0	8.21419	7.07987	9.63484	6.66866	0	6.15711	0	0	7.63151	9.3301	0	5.68479	3.65234	7.65214	9.2332	7.46016	0	3.44345	0	0	0	4.12236	0	0	0	0	3.77694	5.52457	0	0	0
blood vessel morphogenesis	0	0	0	0	0	0	0	0	0	0	0	0	0	0	0	0	0	0	6.63835	6.45642	8.20633	5.34258	0	6.59242	0	0	8.96307	11.1048	0	6.18183	3.47309	7.54727	8.35898	7.6649	0	3.35608	0	0	0	3.19209	0	0	0	2.06615	3.15742	4.09218	0	0	0
protein catabolic process	0	0	0	0	0	0	0	0	0	0	0	0	0	0	0	0	0	0	0	0	0	8.74863	0	0	0	0	0	0	0	0	0	0	13.2524	0	0	0	0	0	0	0	0	0	0	0	0	0	0	0	0
[truncated: 38 more columns]
